# Supplementary material for: Perceptions of Behaviors Associated with ASD in Others: Knowledge of the Diagnosis Increases Empathy and Improves Perceptions of Warmth and Competence
Source: Eur J Investig Health Psychol Educ. 2022 Nov 4;12(11):1594–606. doi: 10.3390/ejihpe12110112 (PMC9689353; doi:10.3390/ejihpe12110112)
Supplement: Supplementary file 1 [file ejihpe-12-00112-s001.zip]

Archive with 1 entries (1 files):
- ejihpe-1846894-supplementary.pdf
